# Supplementary material for: Progressive nitrogen limitation across the Tibetan alpine permafrost region
Source: Nat Commun. 2020 Jul 3;11:3331. doi: 10.1038/s41467-020-17169-6 (PMC7335038; doi:10.1038/s41467-020-17169-6)
Supplement: Supplementary file 3 — Supplementary Dataset 1 [file 41467_2020_17169_MOESM3_ESM.xlsx]

## Sheet: Supplementary Data 1
Supplementary Data 1: Plant and soil δ15N across 107 resampling sites on the Tibetan Plateau over 2000s~2010s
NO.	Site	Year_2000s	Plantδ15N_2000s (‰)	Year_2010s	Plantδ15N_2010s (‰)	Year_2000s	Soilδ15N_2000s (‰)	Year_2010s	Soilδ15N_2010s (‰)
1	TG001	2003	2.61908	2013	2.10586	2003	3.559	2013	4.418
2	TG002	2003	1.75671	2013	1.33853	2003	4.619	2013	5.78
3	TG003	2003	3.10429	2013	1.0324	2003	4.795	2013	4.459
4	TG004	2003	2.1879	2013	1.35254	2003	3.162	2013	3.936
5	TG005	2003	-0.557288	2013	-1.37364	2003	3.218	2013	3.85
6	TG006	2003	0.0279645	2013	-1.61675	2003	1.298	2013	2.994
7	TG007	2003	0.0279645	2013	3.63852	2003	6.525	2013	6.354
8	TG008	2003	5.41729	2013	5.69641	2003	5.487	2013	9.489
9	TG009	2003	2.91121	2013	2.75214	2003	4.087	2013	4.544
10	TG010	2003	-0.322187	2013	2.1909	2003	1.78	2013	4.192
11	TG011	2003	-0.481255	2013	0.824308	2003	3.622	2013	5.709
12	TG012	2003	0.212044	2013	1.62265	2003	2.208	2013	5.103
13	TG013	2003	-1.53271	2013	2.07985	2003	3.752	2013	6.045
14	TG014	2003	-0.159116	2013	1.53962	2003	3.655	2013	4.444
15	TG015	2003	1.0424	2013	1.04841	2003	4.43	2013	6.227
16	TG016	2003	0.00895629	2013	-0.242152	2003	7.509	2013	5.135
17	TG017	2003	1.22748	2013	3.03126	2003	4.75	2013	3.268
18	TG018	2003	-2.22201	2013	-0.74637	2003	3.405	2013	3.701
19	TG019	2003	-1.13354	2013	-2.47011	2003	3.312	2013	4.601
20	TG020	2003	0.24906	2013	0.258064	2003	3.005	2013	3.867
21	TG021	2003	-0.512269	2013	-0.393217	2003	5.87	2013	5.669
22	TG022	2003	-0.00404932	2013	0.224049	2003	3.869	2013	4.406
23	TG023	2003	0.683248	2013	0.461152	2003	3.048	2013	3.964
24	TG024	2003	0.474157	2013	1.88577	2003	4.904	2013	6.409
25	TG025	2003	-1.02749	2013	0.558194	2003	2.907	2013	3.755
26	TG026	2003	3.91664	2013	4.45988	2003	5.964	2013	5.569
27	TG027	2003	2.75514	2013	3.33739	2003	5.827	2013	7.405
28	TG028	2003	0.328094	2013	3.51747	2003	8.945	2013	7.723
29	TG029	2003	3.60851	2013	1.22748	2003	3.436	2013	5.529
30	TG030	2003	3.14731	2013	0.448146	2003	2.511	2013	2.765
31	TG031	2003	0.785292	2013	0.598211	2003	6.655	2013	3.895
32	TG032	2003	4.9731	2013	3.01125	2003	4.93	2013	6.439
33	TG033	2003	4.43087	2013	2.31795	2003	4.796	2013	4.663
34	TG034	2003	4.2668	2013	1.48559	2003	5.2	2013	7.804
35	TG035	2003	-0.312182	2013	4.2708	2003	5.32	2013	4.856
36	TG036	2003	-0.706353	2013	1.43257	2003	3.719	2013	6.522
37	TG037	2002	3.8056	2014	1.01839	2002	4.862	2014	4.895
38	TG038	2002	3.73357	2014	1.60064	2002	6.25	2014	7.046
39	TG039	2002	0.0927911	2014	0.719263	2002	4.321	2014	5.16
40	TG040	2002	-1.55008	2014	-2.6602	2002	2.947	2014	3.441
41	TG041	2002	0.89634	2014	1.14445	2002	7.715	2014	7.878
42	TG042	2002	6.21964	2014	5.74744	2002	10.808	2014	10.021
43	TG043	2002	0.464016	2014	-2.02292	2002	5.474	2014	1.999
44	TG044	2002	0.0256547	2014	1.83675	2002	6.461	2014	6.208
45	TG045	2002	1.55202	2014	-0.40022	2002	1.117	2014	5.127
46	TG046	2003	3.68654	2014	-0.837409	2003	2.712	2014	4.653
47	TG047	2002	1.17446	2014	-0.247154	2002	8.581	2014	7.447
48	TG048	2002	1.0327	2014	0.656236	2002	5.277	2014	5.152
49	TG049	2002	0.680235	2014	-4.00678	2002	6.464	2014	3.964
50	TG050	2002	0.912347	2014	0.738271	2002	9.095	2014	3.819
51	TG051	2002	2.74914	2014	0.118003	2002	2.688	2014	5.615
52	TG052	2002	5.35313	2014	2.37698	2002	9.175	2014	8.338
53	TG053	2002	6.16261	2014	-0.325188	2002	7.157	2014	6.007
54	TG054	2002	1.07515	2014	0.428137	2002	6.834	2014	6.808
55	TG055	2002	0.816305	2014	-0.523274	2002	1.673	2014	4.183
56	TG056	2002	-3.62637	2014	-3.85171	2002	5.752	2014	3.106
57	TG057	2002	-0.436236	2014	-2.38608	2002	2.705	2014	3.478
58	TG058	2003	-0.994477	2014	-0.997478	2003	4.931	2014	4.471
59	TG059	2002	4.09972	2014	-0.578297	2002	5.177	2014	5.975
60	TG060	2003	-1.88586	2014	-2.98834	2003	2.312	2014	4.013
61	TG061	2003	-0.929449	2014	-2.05594	2003	3.012	2014	3.628
62	TG062	2003	-0.420229	2014	-1.13754	2003	3.285	2014	3.591
63	TG063	2003	-1.39865	2014	-2.22301	2003	3.687	2014	4.281
64	TG064	2003	-1.67377	2014	-2.46311	2003	3.253	2014	3.805
65	TG065	2003	0.31909	2014	-0.643325	2003	6.069	2014	4.797
66	TG066	2003	-2.49713	2014	-1.54371	2003	4.01	2014	3.592
67	TG067	2003	-0.471251	2014	-3.73466	2003	3.2	2014	2.259
68	TG068	2003	-2.9023	2014	-1.17656	2003	2.821	2014	3.345
69	TG069	2002	-1.37364	2014	-0.937453	2002	4.856	2014	7.652
70	TG070	2002	1.32052	2014	0.324092	2002	7.25	2014	6.388
71	TG071	2002	3.91164	2014	1.7337	2002	3.325	2014	7.93
72	TG072	2002	2.93822	2014	1.30051	2002	4.399	2014	6.898
73	TG073	2002	2.51304	2014	0.728267	2002	5.783	2014	6.647
74	TG074	2002	2.79516	2014	1.56363	2002	4.096	2014	6.505
75	TG075	2002	5.40729	2014	4.52691	2002	11.808	2014	9.27
76	TG076	2002	6.5818	2014	6.50776	2002	10.868	2014	10.698
77	TG077	2002	2.02883	2014	1.13244	2002	6.287	2014	5.022
78	TG078	2002	0.491165	2014	4.2868	2002	9.933	2014	8.364
79	TG079	2002	3.08929	2014	2.32596	2002	7.735	2014	8.216
80	TG080	2002	3.86562	2014	2.8962	2002	10.076	2014	7.969
81	TG081	2002	3.27237	2014	2.80516	2002	7.295	2014	8.366
82	TG082	2002	2.96623	2014	2.22892	2002	3.617	2014	8.419
83	TG083	2004	6.62181	2014	5.99054	2004	9.128	2014	11.886
84	TG084	2004	0.87433	2014	1.7267	2004	8.966	2014	8.432
85	TG085	2004	2.17389	2014	1.17046	2004	9.586	2014	8.237
86	TG086	2004	5.55335	2014	4.22478	2004	9.479	2014	7.779
87	TG087	2004	6.50176	2014	7.32111	2004	10.408	2014	11.634
88	TG088	2004	2.93922	2014	3.37241	2004	7.723	2014	7.821
89	TG089	2004	4.69298	2014	3.48946	2004	9.065	2014	8.68
90	TG090	2004	4.81503	2014	1.86876	2004	7.664	2014	10.073
91	TG091	2004	3.95166	2014	5.03813	2004	8.808	2014	9.735
92	TG092	2004	4.20977	2014	5.2002	2004	10.008	2014	12.406
93	TG093	2004	2.05884	2014	2.48302	2004	9.559	2014	7.672
94	TG094	2004	4.81103	2014	2.07385	2004	8.67	2014	8.224
95	TG095	2004	2.6631	2014	-0.568293	2004	8.42	2014	7.68
96	TG096	2004	11.3098	2014	5.27123	2004	12.973	2014	11.959
97	TG097	2004	7.59623	2014	4.03269	2004	13.242	2014	10.17
98	TG098	2002	3.09729	2014	0.366111	2002	11.341	2014	6.409
99	TG099	2002	3.39942	2014	0.439142	2002	4.122	2014	9.789
100	TG100	2002	6.84891	2014	1.56063	2002	7.472	2014	7.666
101	TG101	2002	1.33353	2014	-0.0940882	2002	4.552	2014	7.516
102	TG102	2002	1.0304	2014	0.0619792	2002	6.03	2014	5.933
103	TG103	2002	-2.93131	2014	-4.19786	2002	2.722	2014	1.357
104	TG104	2002	5.27823	2014	-0.295175	2002	10.761	2014	7.488
105	TG105	2003	0.192035	2014	-0.625318	2003	5.603	2014	4.752
106	TG106	2003	-0.0290601	2014	-1.52771	2003	4.723	2014	4.162
107	TG107	2003	1.59164	2014	2.07685	2003	3.416	2014	4.175
